# Supplementary material for: Early-Stage Detection of Biotic and Abiotic Stress on Plants by Chlorophyll Fluorescence Imaging Analysis
Source: Biosensors (Basel). 2023 Aug 8;13(8):796. doi: 10.3390/bios13080796 (PMC10452221; doi:10.3390/bios13080796)
Supplement: Supplementary file 1 [file biosensors-13-00796-s001.zip]

Archive with 1 entries (1 files):
- biosensors-2496945-supplementary.pdf
